# Supplementary material for: Electrocardiogram Interpretation Competency of Primary Health Care Physicians: A Cross-Sectional Study
Source: Healthcare (Basel). 2025 Nov 25;13(23):3040. doi: 10.3390/healthcare13233040 (PMC12692582; doi:10.3390/healthcare13233040)
Supplement: Supplementary file 1 [file healthcare-13-03040-s001.zip]

Archive with 1 entries (1 files):
- healthcare-3940019-supplementary.pdf
